# Supplementary material for: Osteopontin Levels in Human Milk Are Related to Maternal Nutrition and Infant Health and Growth
Source: Nutrients. 2021 Jul 31;13(8):2670. doi: 10.3390/nu13082670 (PMC8402120; doi:10.3390/nu13082670)
Supplement: Supplementary file 1 [file nutrients-13-02670-s001.zip]

Archive with 1 entries (1 files):
- nutrients-1308262-supplementary.pdf
